# Supplementary material for: The Arg/N-Degron Pathway—A Potential Running Back in Fine-Tuning the Inflammatory Response?
Source: Biomolecules. 2020 Jun 14;10(6):903. doi: 10.3390/biom10060903 (PMC7356051; doi:10.3390/biom10060903)
Supplement: Supplementary file 1 [file biomolecules-10-00903-s001.zip]

Archive with 5 entries (4 files):
- biomolecules-816749-supplementary-2_PK corr.docx
- __MACOSX/
- __MACOSX/._biomolecules-816749-supplementary-2_PK corr.docx
- Supp Figure NDP Inflammation.tiff
- __MACOSX/._Supp Figure NDP Inflammation.tiff
